# Supplementary material for: Mineral Composition of Skeletal Elements in Dorid Nudibranchia Onchidoris muricata (Gastropoda, Mollusca)
Source: Biomimetics (Basel). 2025 Mar 29;10(4):211. doi: 10.3390/biomimetics10040211 (PMC12025115; doi:10.3390/biomimetics10040211)
Supplement: Supplementary file 1 [file biomimetics-10-00211-s001.zip]

Archive with 3 entries (3 files):
- Data S1.rar
- Figure S1.tif
- Tables S1-S3.pdf
